# Supplementary material for: Analysis of the quality, accuracy, and readability of patient information on polycystic ovarian syndrome (PCOS) on the internet available in English: a cross-sectional study
Source: Reprod Biol Endocrinol. 2023 May 15;21:44. doi: 10.1186/s12958-023-01100-x (PMC10184410; doi:10.1186/s12958-023-01100-x)
Supplement: Supplementary file 1 — Additional File 1. Description of the quality and readability characteristics of the PCOS webpages according to countries of webpage origin (.xls file extension). [file 12958_2023_1100_MOESM1_ESM.xls]

## Sheet: Ark1
ID	Website Url	Country	DISCERN sum	EQUIP score	accurancy
82	https://enxj.from-ar.com/0_polycystic-ovarian-syndrome-pcos_7432.bc	Argentina	58	22	4
1	https___www.jeanhailes.org.au_health-a-z_pcos_symptoms-causes.gdoc	Australia	55	25	5
2	https___www.betterhealth.vic.gov.au_health_conditionsandtreatments_polycystic-ovarian-syndrome-pcos.gdoc	Australia	52	21	4
46	https://www.sydney.edu.au/news-opinion/news/2020/10/20/polycystic-ovary-syndrome-treatment-may-hinge-on-diet.html	Australia	38	18	5
66	https://www.healthdirect.gov.au/polycystic-ovarian-syndrome-pcos	Australia	48	20	4
73	https://dietitiansaustralia.org.au/health-advice/polycystic-ovary-syndrome-pcos	Australia	63	22	4
93	https://www.pregnancybirthbaby.org.au/pcos-and-pregnancy	Australia	47	20	5
106	https://www.newlifeivf.com.au/getting-pregnant-with-polycystic-ovary-syndrome-pcos/	Australia	38	21	5
107	https://www.yourfertility.org.au/everyone/health-medical/polycystic-ovary-syndrome-pcos	Australia	45	18	5
110	https://www.ovulationcalculator.com/pcos/	Australia	35	20	4
129	https://repromed.com.au/trying-for-a-baby/pcos-polycystic-ovary-syndrome/	Australia	36	20	4
143	https://pathologytestsexplained.org.au/learning/index-of-conditions/pcos/tests	Australia	51	20	5
26	https://www.belmarrahealth.com/pcos-signs-and-symptoms-polycystic-ovary-syndrome-symptoms-checklist/	Canada	48	22	3
45	https://www.bayer.com/en/pharma/new-approach-treating-polycystic-ovary-syndrome-pcos	Germany	29	12	5
17	https://libocdiagnostics.com/polycystic-ovary-syndrome-symptoms-causes-treatment/	India	41	21	4
24	https://conquerpcos.org/all-about-pcos/overview/causes-and-symptoms/	India	37	19	4
103	https://healthsachet.com/supplements-for-polycystic-ovary-syndrome-pcos/	India	46	23	5
137	https://doctor.ndtv.com/diseases/polycystic-ovary-syndrome	India	37	16	5
20	https://www.fitkill.com/polycystic-ovary-syndrome-pcos-causes-symptoms-treatment/	India	34	21	3
29	https://www.logintohealth.com/blog/en/womens-health/what-is-polycystic-ovarian-syndrome-pcos/	India	43	20	4
36	https://www.pacehospital.com/pcod-polycystic-ovary-disease-cause-symptoms-and-treatment	India	47	20	5
47	https://vedaspcodcure.com/	India	30	15	4
71	https://www.lybrate.com/topic/polycystic-ovary-syndrome#!	India	53	26	4
74	https://www.risingkashmir.com/Polycystic-Ovary-Syndrome--Causes--symptoms-and-treatment-99475	India	50	23	4
76	https://www.janisthaaivf.com/pcos-symptoms-causes-risk-factors-and-treatment/	India	33	19	5
85	https://www.tataaig.com/knowledge-center/health-insurance/polycystic-ovary-syndrome-pcos-symptoms-treatments-and-causes	India	35	18	4
104	https://hindustanlive.net/does-polycystic-ovary-syndromepcos-affect-pregnancy/	India	36	21	0
130	https://www.apollocradle.com/specialities/gynaecology/polycystic-ovary-syndrome-pcos/	India	37	18	3
134	https://drsowmyans.com/polycystic-ovary-syndrome-pcos/	India	33	16	2
141	https://www.healthcheckup.com/women/tests-for-pcos-polycystic-ovarian-syndrome/	India	27	13	5
12	https___www.emergency-live.com_health-and-safety_polycystic-ovary-syndrome-signs-symptoms-and-treatment_.gdoc	Italy	44	18	5
58	https://kenyalaparoscopicsurgeryservices.com/project/polycystic-ovary-syndrome-pcos/	Kenya	43	20	4
43	https://dermnetnz.org/topics/polycystic-ovary-syndrome	New Zealand	53	24	4
67	https://www.healthnavigator.org.nz/health-a-z/p/polycystic-ovary-syndrome/	New Zealand	57	23	4
86	https://gohealthcareph.com/polycystic-ovary-syndrome-pcos-causes-symptoms-and-treatment/	Phillepines	63	24	5
37	https://www.nuh.com.sg/Health-Information/Diseases-Conditions/Pages/Polycystic-Ovary-Syndrome.aspx	Signapore	42	19	4
126	https://www.parkwayeast.com.sg/specialties/medical-specialties/women-gynaecology/polycystic-ovary-syndrome	Signapore	35	20	3
84	https://muysalud.com/en/diseases/causes-and-risk-factors-of-polycystic-ovary-syndrome/	Spain	34	18	5
111	https___www.invitra.com_en_polycystic-ovary-syndrome_.gdoc	Spain	41	21	4
146	https://www.clearblue.com/how-to-get-pregnant/fertility-problems/pcos	Switzerland	34	18	4
139	https://www.euromedclinicdubai.com/obstetric-gynaecology/polycystic-ovary-syndrome/	UAE	32	16	4
4	https://patient.info/womens-health/polycystic-ovary-syndrome-leaflet	UK	63	25	5
7	https://www.nhs.uk/conditions/polycystic-ovary-syndrome-pcos/symptoms/	UK	50	21	5
11	https___www.bladderandbowel.org_associated-illness_polycystic-ovary-syndrome-pcos_.gdoc	UK	48	17	4
13	https://nsa5.selfip.org/health/polycystic-ovary-syndrome-leaflet	UK	66	25	5
16	https://www.spirehealthcare.com/conditions/polycystic-ovary-syndrome/	UK	47	23	5
18	https://yourhealthierfuture.com/polycystic-ovary-syndrome-pcos-causes-symptoms-and-treatment/	UK	62	23	5
19	https://www.diabetes.co.uk/conditions/polycystic-ovary-syndrome.html	UK	47	21	5
30	https://flo.health/pcos/symptoms-risk-factors	UK	41	23	3
40	https://www.yourhormones.info/endocrine-conditions/polycystic-ovary-syndrome/	UK	51	22	5
42	https://www.bupa.co.uk/health-information/womens-health/pcos	UK	62	25	5
48	https://www.nuffieldhealth.com/conditions/polycystic-ovary-syndrome-pcos	UK	36	18	5
79	https://human-fertility.com/polycystic-ovary-syndrome/	UK	46	22	3
83	https://www.news-medical.net/health/Polycystic-Ovary-Syndrome-Causes.aspx	UK	30	14	0
87	https://onewelbeck.com/endocrinology/news/polycystic-ovarian-syndrome-causes-symptoms/	UK	38	15	5
92	https___www.tommys.org_pregnancy-information_planning-a-pregnancy_fertility-and-causes-of-infertility_pcos-and-fertility-everything-you-need-know.gdoc	UK	50	22	5
96	https://flo.health/pcos/how-to-get-pregnant-with-pcos	UK	46	22	5
121	https___www.london-gynaecology.com_expertise_polycystic-ovary-syndrome-pcos_.gdoc	UK	38	18	5
131	https://www.harleyhealthcentre.com/gynaecology/polycystic-ovarian-syndrome	UK	32	16	5
138	https://www.physio-pedia.com/Polycystic_Ovarian_Syndrome	UK	49	21	4
144	https://labtestsonline.org.uk/conditions/pcos	UK	48	21	4
3	https://my.clevelandclinic.org/health/diseases/8316-polycystic-ovary-syndrome-pcos	USA	62	25	5
5	https://www.healthline.com/health/polycystic-ovary-disease	USA	71	26	4
6	https://www.mayoclinic.org/diseases-conditions/pcos/symptoms-causes/syc-20353439	USA	58	22	5
8	https://www.webmd.com/women/what-is-pcos	USA	46	21	3
9	https://www.womenshealth.gov/a-z-topics/polycystic-ovary-syndrome	USA	65	24	5
10	https://www.hopkinsmedicine.org/health/conditions-and-diseases/polycystic-ovary-syndrome-pcos	USA	47	21	5
14	https://nursingjobsexam.com/polycystic-ovary-syndrome-causes-risk-factors-symptoms-diagnosis-management-by-nje/	USA	38	21	5
15	https://rosewellness.com/polycystic-ovary-syndrome-pcos-symptoms/	USA	42	21	4
21	https://www.nichd.nih.gov/health/topics/factsheets/pcos	USA	70	23	5
22	https://www.pcosaa.org/pcos-symptoms/	USA	38	18	3
23	https://www.prevention.com/health/g20494952/6-symptoms-of-polycystic-ovarian-syndrome/	USA	32	16	5
25	https://intermountainhealthcare.org/blogs/topics/live-well/2018/05/signs-and-symptoms-of-polycystic-ovary-syndrome/	USA	48	22	5
27	https://www.endocrine.org/patient-engagement/endocrine-library/pcos	USA	41	23	5
28	https://www.health.harvard.edu/blog/polycystic-ovarian-syndrome-and-the-skin-2021042922502	USA	36	21	5
31	https://www.medicalnewstoday.com/articles/265309	USA	53	23	4
32	https://www.aafp.org/afp/2016/0715/p106.html	USA	73	29	5
33	https://www.acog.org/womens-health/faqs/polycystic-ovary-syndrome-pcos	USA	49	20	4
34	https://www.cdc.gov/diabetes/basics/pcos.html	USA	42	19	5
35	https://www.endocrineweb.com/conditions/polycystic-ovary-syndrome-pcos/how-pcos-treated	USA	64	25	5
38	https://www.uclahealth.org/obgyn/pcos	USA	47	18	5
39	https://www.yalemedicine.org/conditions/polycystic-ovary-syndrome	USA	51	18	5
41	https___www.acne.org_what-is-polycystic-ovary-syndrome-and-how-does-it-affect-acne.html.gdoc	USA	67	22	5
44	https://healthcare.utah.edu/fertility/conditions/polycystic-ovary-syndrome.php	USA	33	13	4
49	http://www.polycysticovaries.org/	USA	26	10	5
50	https://www.insider.com/what-is-pcos	USA	46	22	5
51	https://www.obgyn.columbia.edu/patient-care/our-centers/columbia-university-fertility-center/conditions-and-treatments/polycystic-ovary-syndrome-pcos	USA	41	17	5
52	https://www.healthgrades.com/right-care/endocrinology-and-metabolism/treatment-options-for-polycystic-ovary-syndrome	USA	57	26	5
53	https://www.uchealth.org/diseases-conditions/polycystic-ovary-syndrome/	USA	58	20	4
54	https://www.pennstatehealth.org/services-treatments/polycystic-ovary-syndrome	USA	29	17	5
55	https://www.wikihow.com/Treat-Polycystic-Ovary-Syndrome-(PCOS)	USA	51	25	5
56	https://www.onemedical.com/blog/get-well/pcos-treatment/	USA	43	19	5
57	https://utswmed.org/conditions-treatments/polycystic-ovary-syndrome/	USA	48	19	5
59	https://www.bostonivf.com/treatments/pcos/	USA	31	14	5
60	https://health.usnews.com/wellness/food/articles/polycystic-ovary-syndrome-pcos-treatment	USA	47	22	5
61	https___www.msdmanuals.com_home_women-s-health-issues_menstrual-disorders-and-abnormal-vaginal-bleeding_polycystic-ovary-syndrome-pcos.gdoc	USA	55	21	3
62	https___www.urmc.rochester.edu_encyclopedia_content.aspx_ContentTypeID=85&ContentID=p08334.gdoc	USA	45	21	5
63	https://familydoctor.org/condition/polycystic-ovary-syndrome/	USA	44	22	4
64	https://www.bmhsc.org/services/womens-health/obstetrics-gynecology/gynecological-conditions-and-treatments/polycystic-ovary-syndrome-pcos	USA	44	20	4
65	https://www.cedars-sinai.org/health-library/diseases-and-conditions/p/polycystic-ovary-syndrome.html	USA	35	16	5
68	https://www.mountsinai.org/health-library/diseases-conditions/polycystic-ovary-syndrome	USA	50	23	5
69	https://www.verywellfamily.com/what-is-polycystic-ovarian-syndrome-pcos-1959930	USA	67	24	2
70	https://www.uptodate.com/contents/polycystic-ovary-syndrome-pcos-beyond-the-basics	USA	57	23	4
72	https://www.drugs.com/health-guide/polycystic-ovary-syndrome.html	USA	57	25	5
75	https://parkavefertility.com/infertility-causes/polycystic-ovary-syndrome/	USA	35	15	5
77	https://rmanetwork.com/blog/polycystic-ovary-syndrome/	USA	44	18	5
78	https://www.findatopdoc.com/Medical-Library/Diseases-and-Conditions/Polycystic-Ovary-Syndrome	USA	53	20	5
80	https://www.bbc.com/news/world-44127615	USA	30	11	5
81	https___pcos-polycysticovarysyndrome.weebly.com_causes.html	USA	28	5	5
88	https://goop.com/wellness/health/pcos-symptoms-and-causes/	USA	75	25	4
89	https://pcos.com/pcos-and-hormonal-imbalance/	USA	41	17	5
90	https://www.dignityhealth.org/conditions-and-treatments/womens-services/perimenopause/polycystic-ovary-syndrome/	USA	34	19	4
91	https___www.pcosaa.org_pcos-pregnancy-and-delivery-complications.gdoc	USA	31	14	0
94	https://advancedfertility.com/patient-education/causes-of-infertility/pcos-syndrome/	USA	37	15	5
95	https://americanpregnancy.org/womens-health/polycystic-ovary-syndrome/	USA	50	20	4
97	https://www.everydayhealth.com/pcos/infertility-treatment-options-help-you-get-pregnant/	USA	55	26	4
98	https://www.parents.com/pregnancy/complications/how-does-polycystic-ovarian-syndrome-affect-a-pregnancy/	USA	43	19	5
99	https://www.cnyfertility.com/getting-pregnant-with-pcos/	USA	61	26	5
100	https://positivestepsfertility.com/infertility/pcos-polycystic-ovary-syndrome/	USA	38	17	5
101	https___viosfertility.com_why-cant-i-get-pregnant_polycystic-ovary-syndrome_.gdoc	USA	36	16	5
102	https___balancewomenshealth.com_polycystic-ovary-syndrome-pcos_.gdoc	USA	42	18	4
105	https://womanjunction.com/pcos-polycystic-ovarian-syndrome-affect-pregnancy/	USA	51	24	4
108	https://www.reproductivefacts.org/news-and-publications/patient-fact-sheets-and-booklets/documents/fact-sheets-and-info-booklets/polycystic-ovary-syndrome-pcos/	USA	36	20	4
109	https://extendfertility.com/what-you-need-to-know-about-polycystic-ovary-syndrome-pcos/	USA	38	19	5
112	https___www.eatright.org_health_pregnancy_fertility-and-reproduction_polycystic-ovarian-syndrome.gdoc	USA	35	17	4
113	https___www.medicinenet.com_get_pregnant_with_pcos_polycystic_ovary_syndrome_article.htm.gdoc	USA	51	21	5
114	https://www.whattoexpect.com/getting-pregnant/pcos/	USA	53	24	5
115	https://www.the-sun.com/lifestyle/1377440/polycystic-ovary-syndrome-pregnancy-pcos-symptoms/	USA	39	21	5
116	https://www.babycenter.com/getting-pregnant/fertility/polycystic-ovarian-syndrome-pcos_7432	USA	55	22	4
117	https://www.fertilityfactor.com/infertility_pcos.html	USA	43	19	4
118	https://www.babymed.com/pcos-polycystic-ovary-syndrome-diagnosis-and-treatment#	USA	47	25	3
119	https://resolve.org/learn/infertility-101/underlying-causes/pcos/	USA	41	21	5
120	https://www.nytimes.com/article/polycystic-ovary-syndrome.html	USA	49	21	5
122	https://advancedfertility.com/infertility-testing/pcos-fertility-testing/	USA	27	10	4
123	https://nyulangone.org/conditions/polycystic-ovary-syndrome-in-adults/diagnosis	USA	33	12	5
124	https://bocafertility.com/Polycystic_Ovary_Syndrome	USA	35	19	5
125	https://www.columbiaobgyn.org/patient-care/our-centers/columbia-university-fertility-center/conditions-and-treatments/polycystic-ovary-syndrome-pcos	USA	39	18	5
127	https://www.dukehealth.org/treatments/endocrinology/polycystic-ovary-syndrome	USA	37	17	5
128	https://health.ucsd.edu/specialties/gynecology/pages/pcos.aspx	USA	38	19	5
132	https://kidshealth.org/en/teens/pcos.html	USA	46	21	5
133	https://parryscope.com/positive-steps-fertility/info/polycystic-ovary-syndrome/	USA	38	19	5
135	https://kentuckyfertility.com/2017/09/questions-and-answers-about-polycystic-ovarian-syndrome/	USA	42	20	5
136	https://fertileweb.com/pcos/	USA	35	20	4
140	https://www.ourbodiesourselves.org/book-excerpts/health-article/polycystic-ovarian-syndrome/	USA	44	21	5
142	https://www.toplinemd.com/mycare-health-partners/blog/blood-tests-for-polycystic-ovarian-syndrome-everything-you-need-to-know/	USA	35	17	4
145	https://www.uhhospitals.org/Healthy-at-UH/articles/2022/04/managing-the-symptoms-of-polycystic-ovary-syndrome	USA	36	20	4
147	https://shs.wellness.upenn.edu/PolycysticOvarySyndrome/	USA	47	19	5
148	https://healthlibrary.uwmedicine.org/conditions/cancer/tools/85,P08334	USA	46	23	5
149	https://www.phillyvoice.com/polycystic-ovary-syndrome-treatment-diagnosis-hidden-epidemic/	USA	44	20	5
150	https://healthpathonline.we.selfip.com/women/tc/polycystic-ovary-syndrome-pcos-topic-overview	USA	46	23	4

## Sheet: Sheet1
Additional File 1. Description of the quality and readability characteristics of the PCOS webpages according to countries of webpage origin (.xls file extension).
Website Url	Country	DISCERN sum	EQUIP score	accurancy
https://my.clevelandclinic.org/health/diseases/8316-polycystic-ovary-syndrome-pcos	USA = 89 (59%), UK = 20 (13%), India =16 (11%) , Aus =11	62	25	5
https://www.healthline.com/health/polycystic-ovary-disease	USA	71	26	4
https://www.mayoclinic.org/diseases-conditions/pcos/symptoms-causes/syc-20353439	USA	58	22	5
https://www.webmd.com/women/what-is-pcos	USA	46	21	3
https://www.womenshealth.gov/a-z-topics/polycystic-ovary-syndrome	USA	65	24	5
https://www.hopkinsmedicine.org/health/conditions-and-diseases/polycystic-ovary-syndrome-pcos	USA	47	21	5
https://nursingjobsexam.com/polycystic-ovary-syndrome-causes-risk-factors-symptoms-diagnosis-management-by-nje/	USA	38	21	5
https://rosewellness.com/polycystic-ovary-syndrome-pcos-symptoms/	USA	42	21	4
https://www.nichd.nih.gov/health/topics/factsheets/pcos	USA	70	23	5
https://www.pcosaa.org/pcos-symptoms/	USA	38	18	3
https://www.prevention.com/health/g20494952/6-symptoms-of-polycystic-ovarian-syndrome/	USA	32	16	5
https://intermountainhealthcare.org/blogs/topics/live-well/2018/05/signs-and-symptoms-of-polycystic-ovary-syndrome/	USA	48	22	5
https://www.endocrine.org/patient-engagement/endocrine-library/pcos	USA	41	23	5
https://www.health.harvard.edu/blog/polycystic-ovarian-syndrome-and-the-skin-2021042922502	USA	36	21	5
https://www.medicalnewstoday.com/articles/265309	USA	53	23	4
https://www.aafp.org/afp/2016/0715/p106.html	USA	73	29	5
https://www.acog.org/womens-health/faqs/polycystic-ovary-syndrome-pcos	USA	49	20	4
https://www.cdc.gov/diabetes/basics/pcos.html	USA	42	19	5
https://www.endocrineweb.com/conditions/polycystic-ovary-syndrome-pcos/how-pcos-treated	USA	64	25	5
https://www.uclahealth.org/obgyn/pcos	USA	47	18	5
https://www.yalemedicine.org/conditions/polycystic-ovary-syndrome	USA	51	18	5
https___www.acne.org_what-is-polycystic-ovary-syndrome-and-how-does-it-affect-acne.html.gdoc	USA	67	22	5
https://healthcare.utah.edu/fertility/conditions/polycystic-ovary-syndrome.php	USA	33	13	4
http://www.polycysticovaries.org/	USA	26	10	5
https://www.insider.com/what-is-pcos	USA	46	22	5
https://www.obgyn.columbia.edu/patient-care/our-centers/columbia-university-fertility-center/conditions-and-treatments/polycystic-ovary-syndrome-pcos	USA	41	17	5
https://www.healthgrades.com/right-care/endocrinology-and-metabolism/treatment-options-for-polycystic-ovary-syndrome	USA	57	26	5
https://www.uchealth.org/diseases-conditions/polycystic-ovary-syndrome/	USA	58	20	4
https://www.pennstatehealth.org/services-treatments/polycystic-ovary-syndrome	USA	29	17	5
https://www.wikihow.com/Treat-Polycystic-Ovary-Syndrome-(PCOS)	USA	51	25	5
https://www.onemedical.com/blog/get-well/pcos-treatment/	USA	43	19	5
https://utswmed.org/conditions-treatments/polycystic-ovary-syndrome/	USA	48	19	5
https://www.bostonivf.com/treatments/pcos/	USA	31	14	5
https://health.usnews.com/wellness/food/articles/polycystic-ovary-syndrome-pcos-treatment	USA	47	22	5
https___www.msdmanuals.com_home_women-s-health-issues_menstrual-disorders-and-abnormal-vaginal-bleeding_polycystic-ovary-syndrome-pcos.gdoc	USA	55	21	3
https___www.urmc.rochester.edu_encyclopedia_content.aspx_ContentTypeID=85&ContentID=p08334.gdoc	USA	45	21	5
https://familydoctor.org/condition/polycystic-ovary-syndrome/	USA	44	22	4
https://www.bmhsc.org/services/womens-health/obstetrics-gynecology/gynecological-conditions-and-treatments/polycystic-ovary-syndrome-pcos	USA	44	20	4
https://www.cedars-sinai.org/health-library/diseases-and-conditions/p/polycystic-ovary-syndrome.html	USA	35	16	5
https://www.mountsinai.org/health-library/diseases-conditions/polycystic-ovary-syndrome	USA	50	23	5
https://www.verywellfamily.com/what-is-polycystic-ovarian-syndrome-pcos-1959930	USA	67	24	2
https://www.uptodate.com/contents/polycystic-ovary-syndrome-pcos-beyond-the-basics	USA	57	23	4
https://www.drugs.com/health-guide/polycystic-ovary-syndrome.html	USA	57	25	5
https://parkavefertility.com/infertility-causes/polycystic-ovary-syndrome/	USA	35	15	5
https://rmanetwork.com/blog/polycystic-ovary-syndrome/	USA	44	18	5
https://www.findatopdoc.com/Medical-Library/Diseases-and-Conditions/Polycystic-Ovary-Syndrome	USA	53	20	5
https://www.bbc.com/news/world-44127615	USA	30	11	5
https___pcos-polycysticovarysyndrome.weebly.com_causes.html	USA	28	5	5
https://goop.com/wellness/health/pcos-symptoms-and-causes/	USA	75	25	4
https://pcos.com/pcos-and-hormonal-imbalance/	USA	41	17	5
https://www.dignityhealth.org/conditions-and-treatments/womens-services/perimenopause/polycystic-ovary-syndrome/	USA	34	19	4
https___www.pcosaa.org_pcos-pregnancy-and-delivery-complications.gdoc	USA	31	14	0
https://advancedfertility.com/patient-education/causes-of-infertility/pcos-syndrome/	USA	37	15	5
https://americanpregnancy.org/womens-health/polycystic-ovary-syndrome/	USA	50	20	4
https://www.everydayhealth.com/pcos/infertility-treatment-options-help-you-get-pregnant/	USA	55	26	4
https://www.parents.com/pregnancy/complications/how-does-polycystic-ovarian-syndrome-affect-a-pregnancy/	USA	43	19	5
https://www.cnyfertility.com/getting-pregnant-with-pcos/	USA	61	26	5
https://positivestepsfertility.com/infertility/pcos-polycystic-ovary-syndrome/	USA	38	17	5
https___viosfertility.com_why-cant-i-get-pregnant_polycystic-ovary-syndrome_.gdoc	USA	36	16	5
https___balancewomenshealth.com_polycystic-ovary-syndrome-pcos_.gdoc	USA	42	18	4
https://womanjunction.com/pcos-polycystic-ovarian-syndrome-affect-pregnancy/	USA	51	24	4
https://www.reproductivefacts.org/news-and-publications/patient-fact-sheets-and-booklets/documents/fact-sheets-and-info-booklets/polycystic-ovary-syndrome-pcos/	USA	36	20	4
https://extendfertility.com/what-you-need-to-know-about-polycystic-ovary-syndrome-pcos/	USA	38	19	5
https___www.eatright.org_health_pregnancy_fertility-and-reproduction_polycystic-ovarian-syndrome.gdoc	USA	35	17	4
https___www.medicinenet.com_get_pregnant_with_pcos_polycystic_ovary_syndrome_article.htm.gdoc	USA	51	21	5
https://www.whattoexpect.com/getting-pregnant/pcos/	USA	53	24	5
https://www.the-sun.com/lifestyle/1377440/polycystic-ovary-syndrome-pregnancy-pcos-symptoms/	USA	39	21	5
https://www.babycenter.com/getting-pregnant/fertility/polycystic-ovarian-syndrome-pcos_7432	USA	55	22	4
https://www.fertilityfactor.com/infertility_pcos.html	USA	43	19	4
https://www.babymed.com/pcos-polycystic-ovary-syndrome-diagnosis-and-treatment#	USA	47	25	3
https://resolve.org/learn/infertility-101/underlying-causes/pcos/	USA	41	21	5
https://www.nytimes.com/article/polycystic-ovary-syndrome.html	USA	49	21	5
https://advancedfertility.com/infertility-testing/pcos-fertility-testing/	USA	27	10	4
https://nyulangone.org/conditions/polycystic-ovary-syndrome-in-adults/diagnosis	USA	33	12	5
https://bocafertility.com/Polycystic_Ovary_Syndrome	USA	35	19	5
https://www.columbiaobgyn.org/patient-care/our-centers/columbia-university-fertility-center/conditions-and-treatments/polycystic-ovary-syndrome-pcos	USA	39	18	5
https://www.dukehealth.org/treatments/endocrinology/polycystic-ovary-syndrome	USA	37	17	5
https://health.ucsd.edu/specialties/gynecology/pages/pcos.aspx	USA	38	19	5
https://kidshealth.org/en/teens/pcos.html	USA	46	21	5
https://parryscope.com/positive-steps-fertility/info/polycystic-ovary-syndrome/	USA	38	19	5
https://kentuckyfertility.com/2017/09/questions-and-answers-about-polycystic-ovarian-syndrome/	USA	42	20	5
https://fertileweb.com/pcos/	USA	35	20	4
https://www.ourbodiesourselves.org/book-excerpts/health-article/polycystic-ovarian-syndrome/	USA	44	21	5
https://www.toplinemd.com/mycare-health-partners/blog/blood-tests-for-polycystic-ovarian-syndrome-everything-you-need-to-know/	USA	35	17	4
https://www.uhhospitals.org/Healthy-at-UH/articles/2022/04/managing-the-symptoms-of-polycystic-ovary-syndrome	USA	36	20	4
https://shs.wellness.upenn.edu/PolycysticOvarySyndrome/	USA	47	19	5
https://healthlibrary.uwmedicine.org/conditions/cancer/tools/85,P08334	USA	46	23	5
https://www.phillyvoice.com/polycystic-ovary-syndrome-treatment-diagnosis-hidden-epidemic/	USA	44	20	5
https://healthpathonline.we.selfip.com/women/tc/polycystic-ovary-syndrome-pcos-topic-overview	USA	46	23	4
